# Supplementary material for: Development and Internal Validation of a Nomogram to Predict Mortality During the ICU Stay of Thoracic Fracture Patients Without Neurological Compromise: An Analysis of the MIMIC-III Clinical Database
Source: Front Public Health. 2021 Dec 22;9:818439. doi: 10.3389/fpubh.2021.818439 (PMC8727460; doi:10.3389/fpubh.2021.818439)
Supplement: Supplementary file 1 [file Data_Sheet_1.ZIP]

Archive with 4 entries (4 files):
- 8052.R
- input.csv
- loss_accuracy.html
- model_info.txt
