# Supplementary material for: Development and Internal Validation of a Nomogram to Predict Mortality During the ICU Stay of Thoracic Fracture Patients Without Neurological Compromise: An Analysis of the MIMIC-III Clinical Database
Source: Front Public Health. 2021 Dec 22;9:818439. doi: 10.3389/fpubh.2021.818439 (PMC8727460; doi:10.3389/fpubh.2021.818439)
Supplement: Supplementary file 1 [file Data_Sheet_1.ZIP › 8052.R]

library(keras)
library(tensorflow)

df = read.csv('input.csv')

x_train = df[,3:9]
y_train = df[,2]

x_train = as.matrix(x_train)

model <- keras_model_sequential() %>% 
  layer_dense(64,activation = 'relu',kernel_regularizer = regularizer_l2(l = 0.01)) %>% 
  layer_dense(64,activation = 'relu',kernel_regularizer = regularizer_l2(l = 0.01)) %>% 
  layer_dense(units = 2, activation = "softmax") 


model %>% 
  compile(
    loss = "sparse_categorical_crossentropy",
    optimizer = "adam",
    metrics = "sparse_categorical_accuracy"
  )

model %>% 
  fit(
    x = x_train, y = y_train,
    epochs = 200,
    validation_split = 0.7,
    batch_size=32,
    validation_freq=20
  )

summary(model)

model_info = summary(model)

write.table()
