# Supplementary material for: Development and Internal Validation of a Nomogram to Predict Mortality During the ICU Stay of Thoracic Fracture Patients Without Neurological Compromise: An Analysis of the MIMIC-III Clinical Database
Source: Front Public Health. 2021 Dec 22;9:818439. doi: 10.3389/fpubh.2021.818439 (PMC8727460; doi:10.3389/fpubh.2021.818439)
Supplement: Supplementary file 1 [file Data_Sheet_1.ZIP › input.csv]

	hospital_expire_flag	age	oasis	sapsii	resprate_mean	ptt	cardiac_arrhythmias	fluid_electrolyte
1	0	41	30	27	13.30555556	23	0	0
2	1	75	37	38	20.41666667	33.7	1	0
3	0	28	30	17	16.64285714	26.9	0	0
4	0	61	38	36	15.25	28.9	0	0
5	0	37	31	22	16.93333333	27	0	0
6	1	68	38	47	16.73333333	23.4	0	0
7	0	84	39	33	22.07142857	25.6	0	0
8	0	44	29	29	18.21428571	19.6	0	1
9	0	52	22	32	15.76923077	26.9	0	0
10	0	68	38	44	11.03333333	44.7	0	0
11	0	22	25	23	15.68965517	27.5	0	0
12	1	71	48	53	26.10526316	150	0	0
13	0	38	33	25	16.36	58.9	0	0
14	0	78	48	46	26.06060606	40.9	0	0
15	1	69	40	35	24.66666667	36.6	0	0
16	0	88	40	44	24.13333333	34.1	1	0
17	0	22	16	6	18.04347826	25.7	0	0
18	0	17	32	28	18.1875	29.3	0	0
19	0	21	29	25	21.67741935	33.7	0	0
20	0	71	34	38	20.77419355	27.4	1	1
21	0	60	32	39	15.01785714	28	0	1
22	0	20	32	19	30.79166667	20	0	0
23	0	75	30	35	18.40740741	22.2	0	0
24	0	73	28	35	16.61363636	48.8	0	0
25	0	38	23	10	16.66666667	29.9	0	0
26	0	35	26	11	13.95833333	23.2	0	0
27	0	48	25	16	20.55	36.5	0	0
28	0	18	15	13	13.86363636	31.8	0	0
29	0	21	31	21	19.15	25.9	0	0
30	0	85	33	38	17.95833333	25.3	1	1
31	0	24	27	18	22.66666667	28.8	0	0
32	0	17	29	19	13.3	23.9	0	0
33	0	48	28	18	23.57142857	23.4	0	0
34	0	28	32	21	20.03703704	25.4	0	0
35	0	50	36	27	17.13333333	36.4	0	1
36	0	17	31	24	21.21428571	28.3	0	0
37	0	42	33	19	17.85294118	26.7	0	1
38	0	20	37	18	20.90625	32.8	0	0
39	0	85	45	54	14.44	24.6	1	1
40	0	66	31	27	13	24.3	0	0
41	0	42	21	13	19.0952381	24.6	0	0
42	0	72	31	26	12.52173913	26.1	0	0
43	0	18	27	14	22.26086957	46.4	0	0
44	0	36	28	28	19.73684211	39.7	0	1
45	0	68	35	25	15.95652174	20.5	0	0
46	0	78	37	43	14.70454545	24.6	0	0
47	0	69	39	45	18.36111111	27.4	0	1
48	0	63	35	52	13.85	54.4	0	1
49	0	53	42	24	15.43333333	26.2	0	0
50	1	77	40	40	19.66666667	33.3	1	0
51	0	50	41	29	17.64	20	0	0
52	0	19	16	8	18.84	27.1	0	0
53	1	88	50	46	21.08333333	40.4	0	1
54	0	23	24	13	18.12	23.4	0	0
55	0	16	29	12	17.09677419	28.8	0	0
56	0	35	23	8	14.83333333	25.5	0	0
57	0	49	18	20	22	28.4	0	0
58	0	25	19	16	16.27272727	23.9	0	0
59	0	26	36	24	17.025	24.9	0	1
60	0	75	39	44	15	28.3	0	0
61	0	50	31	47	17.97142857	25.8	0	0
62	0	32	29	17	15.75	18.2	0	1
63	1	77	27	29	14.66666667	21.2	0	0
64	0	24	18	10	14.33333333	26.7	0	0
65	0	78	33	29	17.93548387	31	1	0
66	0	74	35	32	20.72	40.5	1	1
67	0	28	40	27	14.58536585	22.2	0	0
68	0	49	21	20	21.63636364	26.1	0	0
69	0	55	28	29	15.66666667	25	0	0
70	1	68	51	50	15.45	31.3	0	1
71	0	47	25	20	16.76190476	26.4	1	0
72	0	88	32	40	17.83333333	26.2	0	0
73	0	29	24	9	13.52	24.5	0	0
74	0	59	38	33	16.58333333	24.5	0	1
75	0	49	23	33	17.82352941	44.6	0	1
76	0	60	23	20	18.17391304	24.7	0	0
77	0	56	25	24	14.94117647	25.3	0	0
78	0	68	28	30	15.25925926	20	0	0
79	0	35	17	6	19.2	23.4	0	0
80	0	88	32	26	19.83333333	38.6	1	0
81	0	59	26	18	17	24.5	0	0
82	1	73	33	52	18.52727273	30.4	0	1
83	0	88	37	30	15.1	24.7	0	1
84	0	60	37	32	21.73076923	24.8	0	1
85	0	17	43	26	23.53571429	29.1	0	0
86	0	24	31	26	16.65217391	25	0	0
87	0	79	20	33	17.33333333	35.7	1	0
88	0	42	22	24	15.92	25.4	0	0
89	0	63	27	29	12.42105263	20.3	0	0
90	1	80	46	42	28.32	36.3	1	1
91	1	61	33	35	16.55	26.6	0	1
92	0	62	34	23	24.39130435	32.5	0	0
93	0	58	28	17	22.4	18.9	0	0
94	0	88	36	57	15.84615385	27	1	0
95	0	71	31	33	22	32.3	0	1
96	0	59	44	37	27.15789474	29.4	0	1
97	0	39	41	21	22.08333333	27.4	0	0
98	0	27	38	17	13.45833333	22.3	0	0
99	0	86	38	35	13.76923077	29.8	1	0
100	0	33	20	8	18.75	23.8	0	0
101	0	20	30	29	20.48571429	24.8	0	0
102	1	58	41	40	24	24.2	0	0
103	0	49	30	29	18.8	28.2	0	0
104	0	62	42	55	21.4	24	0	0
105	0	44	23	20	17.64	30.2	0	0
106	0	48	16	15	16.66666667	25.4	0	0
107	0	76	25	40	20.41666667	33.6	0	0
108	0	35	38	29	20.65384615	27.4	0	1
109	0	64	31	32	13.75	21.9	0	0
110	0	85	31	34	17	21.8	0	0
111	0	43	22	16	12.75	19.2	0	0
112	0	53	18	18	16.32258065	24.3	0	0
113	0	20	31	24	16.78571429	29.8	0	0
114	0	58	17	13	18.54166667	23.3	0	0
115	0	19	23	16	15.68965517	22.5	0	0
116	0	64	32	54	17	30.1	0	1
117	0	52	34	31	20.28	23.3	0	0
118	1	77	48	46	23.02702703	67.7	0	0
119	0	51	47	37	19.21428571	19.8	0	0
120	0	40	32	31	14.03703704	24.2	0	0
121	0	43	30	31	15.9375	23.8	0	0
122	0	67	41	36	18.77777778	32.1	0	1
123	1	77	48	54	18.32075472	41	1	0
124	0	59	36	31	18.24324324	25.9	0	0
125	0	32	27	17	17.5	27.7	0	0
126	0	59	36	36	13.72972973	26.6	0	0
127	0	66	27	32	20.41666667	24.2	0	0
128	0	77	39	39	17.64705882	26.9	1	0
129	0	47	25	17	17.28	27	0	0
130	0	67	33	27	25.625	25.8	0	0
131	0	28	30	22	18.44827586	25.8	0	0
132	0	88	34	58	17.27586207	26.1	1	1
133	0	24	19	6	19.53333333	25.8	0	0
134	0	56	22	19	16	22.1	0	0
135	0	55	38	35	14.12903226	26.2	1	0
136	0	28	42	27	26.41666667	28.6	0	0
137	0	62	45	40	16.80769231	44.1	0	0
138	0	32	18	6	21.13043478	29.8	0	0
139	0	80	32	32	19.92307692	26.3	0	0
140	0	43	19	20	15.18518519	30	0	0
141	0	23	29	22	16.84	26.5	0	1
142	0	19	13	14	16.36	20.7	0	0
143	1	32	29	28	21.64705882	35	0	1
144	0	27	32	24	10.27586207	27.2	0	0
145	0	49	29	43	20.66666667	35.4	0	0
146	0	43	31	36	27.08888889	29.6	0	0
147	0	24	36	36	16.80769231	38.3	0	0
148	0	79	37	40	17.75	32.8	1	0
149	0	38	19	6	13.23809524	31.2	0	0
150	0	76	24	42	19.91304348	27.7	0	0
151	0	88	42	49	15.08571429	33.3	1	0
152	0	57	32	24	22.22727273	32.5	0	1
153	0	43	23	13	12.13513514	25.5	0	0
154	0	18	20	12	14.75	25.1	0	0
155	0	56	42	26	13.05882353	20.6	0	1
156	0	38	38	22	15.86666667	21	0	0
157	0	47	41	47	18.275	27	0	0
158	0	18	27	10	17.77142857	26.4	0	0
159	0	29	29	22	20.13793103	21.4	0	1
160	0	25	41	30	28.375	47.3	0	1
161	0	81	38	45	19.68965517	18	0	0
162	0	41	48	80	23.73333333	32.4	0	0
163	0	21	32	27	17.08333333	27.1	0	1
164	0	22	31	26	17.94871795	28	0	0
165	0	67	28	25	17.03846154	20	0	0
166	0	52	21	17	18.625	25.2	0	0
167	0	79	31	29	19.65517241	18.7	1	0
168	0	43	29	26	16.37837838	29.7	0	0
169	0	59	24	18	15.47619048	23.6	0	0
170	0	88	42	44	21.42424242	24.4	1	0
171	1	79	41	43	24.05263158	26.3	0	1
172	0	42	35	25	17.22580645	28.8	0	0
173	0	50	40	36	18.23684211	23.2	0	0
174	0	20	31	21	13.72413793	34.8	0	0
175	0	64	18	12	21.04166667	24.5	0	0
176	0	58	26	23	13.56939502	25.1	0	0
177	0	50	16	13	20.95833333	23.7	1	1
178	0	26	21	8	23.30434783	25.3	0	1
179	0	79	39	54	19.26470588	43.3	0	0
180	1	88	42	56	15.64285714	43.6	1	0
181	0	70	44	42	16	32.2	0	0
182	0	55	28	32	19.96428571	22.5	0	0
183	0	54	36	38	18.47222222	25.8	0	0
184	0	75	24	26	20.86363636	20.8	0	0
185	0	59	41	36	26.76315789	29.7	0	0
186	0	66	47	41	24.26470588	25.2	0	0
187	0	49	35	33	22.32142857	26.7	0	0
188	1	19	41	42	24.15254237	72	0	0
189	0	31	19	7	16.59090909	24.2	0	0
190	0	76	33	22	18.58333333	19.9	0	0
191	0	47	21	17	18.65	20.4	0	0
192	1	86	56	65	22.13513514	144.5	1	0
193	0	85	24	26	15.58333333	25.9	0	0
194	0	38	19	6	23.66666667	24.7	0	0
195	0	73	26	22	12.04545455	28.8	0	1
196	0	55	47	60	16.51282051	25.8	0	0
197	0	53	27	28	10.54545455	26.6	0	0
198	0	77	20	29	23.52941176	26.6	1	0
199	0	27	45	35	22.5862069	63.8	0	0
200	0	47	26	26	21.17857143	41.7	1	1
201	0	60	28	26	14.875	26.1	0	1
202	0	40	26	17	12.42857143	21.7	0	0
203	0	78	42	44	20.19230769	46.4	0	0
204	0	35	21	11	16.95238095	20.1	0	0
205	1	87	45	29	17.16666667	44.1	1	0
206	1	88	47	46	22.925	74.2	1	0
207	0	84	33	36	24.55172414	30.2	1	0
208	0	57	29	26	13.44	21.6	0	0
209	0	41	21	17	18.52941176	23.6	0	0
210	0	55	27	18	15.35714286	21.4	0	0
211	0	81	27	31	22.79166667	35.1	0	1
212	0	32	38	23	23.27777778	21.4	0	0
213	0	30	36	32	15.96296296	26.7	0	0
214	0	33	33	18	18.48148148	21.3	0	0
215	0	44	29	21	14.5	40.2	0	0
216	0	75	37	44	14.95833333	23.2	0	0
217	0	61	34	28	14.36	22.6	1	0
218	0	64	38	33	17.65625	27.1	0	0
219	0	38	14	8	17.10344828	26.5	0	0
220	0	81	31	38	26.05882353	35.8	1	0
221	0	58	35	39	22.4	31.8	0	0
222	0	83	43	35	19.7826087	27.5	1	0
223	0	45	28	34	20.33333333	31.6	1	1
224	0	77	32	41	12.37837838	23.9	0	0
225	1	60	45	51	25.06896552	23.7	1	1
226	0	51	40	35	15.86486486	24.7	0	1
227	0	19	16	6	11.92307692	31.1	0	0
228	0	31	28	10	21.04	24.4	0	0
229	0	44	24	21	18.89473684	25.1	0	0
230	0	34	39	27	21.20689655	23.6	0	1
231	0	51	36	47	27.12	23.1	0	0
232	0	72	52	74	16.4516129	22	0	1
233	0	50	40	36	21.86111111	23.7	0	0
234	0	20	31	19	14.46666667	20.2	0	0
235	0	88	25	26	16.12	22	0	0
236	0	17	29	25	13	29.3	0	0
237	1	80	57	60	20.27777778	150	0	0
238	0	73	24	28	15.30434783	25.5	0	0
239	0	26	37	14	15.3030303	28.4	1	0
240	1	58	38	37	14.88571429	32.3	0	1
241	0	25	33	34	18.4	27.9	0	0
242	0	54	41	31	24.44897959	33.9	0	1
243	0	26	43	30	22.91666667	24.7	0	0
244	0	20	18	11	16.8	26.1	0	0
245	0	72	38	55	31.26470588	30.3	1	0
246	0	57	27	28	18.43589744	27.1	1	0
247	0	55	35	24	17.03846154	22.8	0	0
248	0	46	26	24	15.34782609	25	0	0
249	0	46	28	16	12.55555556	20	0	0
250	0	36	41	27	16.17142857	37.7	0	0
251	0	77	40	43	16.86666667	25.1	0	0
252	0	67	36	38	21.94444444	25.1	0	0
253	0	44	32	33	17.24489796	29.3	0	0
254	0	80	37	44	28.75757576	23.5	0	0
255	1	88	34	59	23.04347826	29.4	0	1
256	0	35	37	19	16.72	34.8	0	0
257	0	85	37	44	18.29166667	28.1	0	0
258	0	76	43	43	12.625	25.6	0	0
259	0	25	22	6	15.96	25	0	0
260	0	76	23	35	22.68	25.8	0	0
261	0	18	14	10	16.39130435	26	0	0
262	0	28	25	17	17.34782609	27.7	0	0
263	0	45	21	13	12.95652174	22.4	0	0
264	0	20	22	11	20.92592593	23.1	0	0
265	0	82	55	54	17.73076923	29.2	0	1
266	0	49	21	16	21.9375	23.7	0	0
267	0	49	25	28	16.53846154	21.7	0	0
268	0	56	31	27	24.57894737	40	0	1
269	0	88	32	38	21	22.9	1	0
270	0	56	33	17	16.62962963	29.5	0	1
271	0	71	21	35	23.2	26.3	0	1
272	0	80	33	26	24	27.4	0	0
273	0	21	41	24	18.32352941	28	0	0
274	0	22	21	6	14.5	25.5	0	0
275	0	68	31	33	19.47222222	25.6	0	1
276	0	78	33	66	18.54166667	20.6	0	1
277	0	26	21	21	16.625	20.1	0	0
278	0	83	39	48	22.03333333	23.3	1	0
279	0	79	43	51	18.45454545	33.9	1	0
280	0	31	29	13	22.14814815	26.6	0	0
281	1	76	45	64	20	32	1	1
282	0	24	34	18	19.53333333	28.8	0	0
283	0	58	25	13	16.34782609	29.2	0	0
284	0	53	16	14	17.38461538	30.3	0	1
285	0	32	29	6	21.08333333	21.7	0	0
286	0	57	27	24	16.83333333	24.2	0	0
287	0	41	27	27	16.4375	21.3	0	0
288	0	59	41	21	18.5	28.5	0	0
289	0	42	23	16	12.26086957	29.2	0	0
290	0	84	30	26	17.96153846	29.1	0	0
291	1	26	35	27	17.5	27.7	0	1
292	0	43	35	29	22.60869565	23.8	0	0
293	0	73	25	30	17.41666667	23.3	0	0
294	0	67	33	34	15.23529412	22.3	0	0
295	0	61	34	34	17.45454545	23.8	0	0
296	0	65	33	29	16.57142857	28.7	0	1
297	0	69	56	47	15	26.4	1	0
298	1	77	36	51	21.38636364	24.7	0	1
