# Supplementary material for: Development and Internal Validation of a Nomogram to Predict Mortality During the ICU Stay of Thoracic Fracture Patients Without Neurological Compromise: An Analysis of the MIMIC-III Clinical Database
Source: Front Public Health. 2021 Dec 22;9:818439. doi: 10.3389/fpubh.2021.818439 (PMC8727460; doi:10.3389/fpubh.2021.818439)
Supplement: Supplementary file 1 [file Data_Sheet_1.ZIP › model_info.txt]

Model: "sequential"
___________________________________________________________________________________________________________________________________________
 Layer (type)                                                 Output Shape                                            Param #              
===========================================================================================================================================
 dense_2 (Dense)                                              (None, 64)                                              512                  
                                                                                                                                           
 dense_1 (Dense)                                              (None, 64)                                              4160                 
                                                                                                                                           
 dense (Dense)                                                (None, 2)                                               130                  
                                                                                                                                           
===========================================================================================================================================
Total params: 4,802
Trainable params: 4,802
Non-trainable params: 0
___________________________________________________________________________________________________________________________________________
